# Supplementary material for: Fabrication of Polycrystalline Zeolitic Imidazolate Framework Membranes by a Vapor-Phase Seeding Method
Source: Membranes (Basel). 2023 Sep 7;13(9):782. doi: 10.3390/membranes13090782 (PMC10538002; doi:10.3390/membranes13090782)
Supplement: Supplementary file 1 [file membranes-13-00782-s001.zip]

Archive with 1 entries (1 files):
- membranes-2568547-supplementary.pdf
